# Supplementary material for: Identification of PilD mutants reveals the iterative social evolution in Pseudomonas aeruginosa
Source: Appl Environ Microbiol. 2025 Sep 4;91(10):e00915-25. doi: 10.1128/aem.00915-25 (PMC12542647; doi:10.1128/aem.00915-25)
Supplement: Table S1 — Identification of mutations in evolved colonies from the LasR-null strain. [file aem.00915-25-s0002.xlsx]

## Sheet: Table S1
Table S1. Identification of mutations in evolved colonies from the LasR-null strain
Evolved colony	Nucleotide change	Amino acid change	Encoding	Targeted gene	Product
Mutant colony-1	G5036689 to A5036702 deletion	149 to 153 deletion and frame shift from 153	CDS	psdR	dipeptide regulator
	A2807644 -> C	Asp59 -> Ala	CDS	mexT	transcriptional regulator
	G5073323 -> A	Gly210 -> Asp	CDS	pilD	prepilin peptidase
	T721663 -> C		non-coding
	C721664 -> T		non-coding
	A721667 -> G		non-coding
	A721670 -> G		non-coding
Mutant colony-2	G5036689 to A5036702 deletion	149 to 153 deletion and frame shift from 153	CDS	psdR	dipeptide regulator
	G2808106 -> A	Arg213 -> His	CDS	mexT	transcriptional regulator
	C5073373 -> T	Gln227 -> termination codon	CDS	pilD	prepilin peptidase
	T721663 -> C		non-coding
	C721664 -> T		non-coding
	A721667 -> G		non-coding
	A721670 -> G		non-coding
Whole-genome re-sequencing (WGS) was performed with the evolved protease-negative colonies in the LasR-null background. Mutations were identified relative to the reference P. aeruginosa PAO1 genome (NC_002516.2).
