# Supplementary material for: Identification of PilD mutants reveals the iterative social evolution in Pseudomonas aeruginosa
Source: Appl Environ Microbiol. 2025 Sep 4;91(10):e00915-25. doi: 10.1128/aem.00915-25 (PMC12542647; doi:10.1128/aem.00915-25)
Supplement: Table S2 — Percentage of PsdR-LasR-MexT-PilD mutants in competition experiment. [file aem.00915-25-s0003.xlsx]

## Sheet: Table S2
Table S2. Percentage of PsdR-LasR-MexT-PilD mutants in competition experiment
		Day
	Repeat	0	2	3	4	5	6	7	8	9	10
PsdR-LasR-MexT-PilD (%)	1	9.63855	16.8675	50.6024	96.988	-	-	-	-	-	-
	2	10.241	8.43373	-	12.0482	-	15.6627	27.1084	54.2169	81.3253	99.3976
	3	12.0482	14.4578	-	50	89.1566	98.7952	-	-	-	-
