# Supplementary material for: Identification of PilD mutants reveals the iterative social evolution in Pseudomonas aeruginosa
Source: Appl Environ Microbiol. 2025 Sep 4;91(10):e00915-25. doi: 10.1128/aem.00915-25 (PMC12542647; doi:10.1128/aem.00915-25)
Supplement: Table S3 — Strains and plasmids used in this study. [file aem.00915-25-s0004.xlsx]

## Sheet: Table S3
Table S3. Strains and plasmids used in this study
Bacterial strain	Description	Reference or source
P. aeruginosa
PAO1	Wild-type	ref (1)
LasR	PAO1 LasR-null mutant	ref (2)
PsdR-LasR-MexT	PAO1 PsdR, LasR and MexT triple deletion mutant	This study
PsdR-LasR-MexT-PilD	PliD deletion in PsdR-LasR-MexT	This study
PsdR-LasR-MexT-PilD+	PAO1 PsdR-LasR-MexT-PilD mutant integrated with a miniTn7-PrrnB-pilD	This study
E. coli
DH5α	supE44 lacU169( 80lacZ M15) hsdR17 recA1 endA1 gyrA96 thi-1 relA1 pir	Laboratory collection
plasmid
pGEX2	Allelic exchange vector with pBR origin, gentamicin reistance, sacB,Gmr	ref (3)
PRK2013	Helper plasmid; ColE1 replicon,Mob+ Tra+ Kmr	ref (4)
pUC18T-miniTn7T-Gm	Broad host-range vectors used for integration of single-copy genes into bacterial chromosomes at a neutral site	ref (5)
miniTn7-PrrnB-pilD	pUC18T-miniTn7T containing an PrrnB-pilD fragment, Gmr	This study
pTNS2	Helper plasmid, Gmr	ref (6)
pPROBE-GT	Broad-host-range pVS1/p15a GFP reporter, Gmr	ref (7)
PrhlA-GFP	pPROBE-GT vector containing rhlA promoter fragment, Gmr	This study
PpqsA-GFP	pPROBE-GT vector containing pqsA promoter fragment, Gmr	This study
PlecB-GFP	pPROBE-GT vector containing lecB promoter fragment, Gmr	This study
1. Stover, C.K., Pham, X.Q., Erwin, A., Mizoguchi, S., Warrener, P., Hickey, M., Brinkman, F., Hufnagle, W., Kowalik, D., and Lagrou, M. (2000). Complete genome sequence of Pseudomonas aeruginosa PAO1, an opportunistic pathogen. Nature 406, 959-964.
2. Wang, M., Schaefer, A.L., Dandekar, A.A., and Greenberg, E.P. (2015). Quorum sensing and policing of Pseudomonas aeruginosa social cheaters. Proceedings of the National Academy of Sciences 112, 2187-2191.
3. Rietsch, A., Vallet-Gely, I., Dove, S.L., and Mekalanos, J.J. (2005). ExsE, a secreted regulator of type III secretion genes in Pseudomonas aeruginosa. Proceedings of the National Academy of Sciences 102, 8006-8011.
4. Figurski, D.H., and Helinski, D.R. (1979). Replication of an origin-containing derivative of plasmid RK2 dependent on a plasmid function provided in trans. Proceedings of the National Academy of Sciences 76, 1648-1652.
5. Choi, K.-H., and Schweizer, H.P. (2006a). mini-Tn7 insertion in bacteria with single attTn7 sites: example Pseudomonas aeruginosa. Nature protocols 1, 153.
6. Choi, K.-H., Gaynor, J.B., White, K.G., Lopez, C., Bosio, C.M., Karkhoff-Schweizer, R.R., and Schweizer, H.P. (2005). A Tn 7-based broad-range bacterial cloning and expression system. Nature methods 2, 443-448.
7. Miller, W.G., Leveau, J.H., and Lindow, S.E. (2000). Improved gfp and inaZ broad-host-range promoter-probe vectors. Molecular Plant-Microbe Interactions 13, 1243-1250.
