# Supplementary material for: Identification of PilD mutants reveals the iterative social evolution in Pseudomonas aeruginosa
Source: Appl Environ Microbiol. 2025 Sep 4;91(10):e00915-25. doi: 10.1128/aem.00915-25 (PMC12542647; doi:10.1128/aem.00915-25)
Supplement: Table S4 — Oligonucleotides used in this study. [file aem.00915-25-s0005.xlsx]

## Sheet: Table S4
Table S4. Oligonucleotides used in this study
Name	Sequence, 5' to 3'
Deletion of psdR gene
psdR_UP_F1	AGCAAGCTTCTGCAGGTCGACTCTAGAGGATCCCCTTCCTCCCAGGTGTGGA
psdR_UP_R1	TGGGGAGACTCTTGTTGAAAGGC
psdR_DOWN_F1	CTGGGTATACTGCGCCTTTCAACAAGAGTCTCCCCAGCCAGTCCGTAGCGCACCTT
psdR_DOWN_R1	GAAATTAATTAAGGTACCGAATTCGAGCTCGAGCCCAGCTTTCCGCCAGGGCCGGGAT
psdR_delet_detect_F1	AATAGGGGTTCGGGTAGTTC
psdR_delet_detect_R1	ATTCGCTGATGCCGAAATTA
Deletion of mexT gene
mexT_UP_F1	CATAAATGTAAAGCAAGCTTCTGCAGGTGACATTGACGCCCTTGCCCTC
mexT_UP_R1	AGCCATTATCAATAACGACGGGTG
mexT_DOWN_F1	CCACCCGTCGTTATTGATAATGGCTGCCCTCCGGCAGCTACCCGCACGA
mexT_DOWN_R1	ATTAAGGTACCGAATTCGAGCTCGAGCCCCTGGGCTTCGTTGACGCTCC
mexT_delet_detect_F1	TCGACCACCGGCTTGAGCA
mexT_delet_detect_R1	GGGCCAGCTCGACGTACTTGA
Deletion of pilD gene
pilD_UP_F1	CAAGCTTCTGCAGGTCGACTGGCGACCATGATGGGCGCTG
pilD_UP_R1	GTTGGGTCATTTGAATCCGGCCAGGTAGTCGAGGAGGGGCATCAG
pilD_DOWN_F1	GCCGGATTCAAATGACCCAAC
pilD_DOWN_R1	ACGACAGGAGCACGATCATGAGCGACGAGGCGGACCGGGCAA
pilD_delet_detect_F1	CCCATTTTCGGAGGCATCGTCT
pilD_delet_detect_R1	TGCGCTGTAGTTGCAGATGTTCC
Detection of pGEX2 based constuct
pGEX2 detect F	GAAATGCCGTATGTTTCCTT
pGEX2 detect R	TCCGCGTTTCCAGACTTTAC
Expression of miniTn7 based PrrnB-pilD
PrrnB+pilD_ORF_F1	AACTCCCTATAATGCGACACCACTCTAGAATTAAAGAGGAGAAATTAAGCATGCCCCTCCTCGACT
PrrnB+pilD_ORF_F2 HindIII	CCCAAGCTTGTTGCGCGGTCAGAAAATTATTTTAAATTTCCTCTAGTCAGGCCGGAATAACTCCCTATAATGCGA
pilD_ORF_F	ATGCCCCTCCTCGACTACC
pilD_ORF_R BamHI	CGGGATCCTCATTTGAATCCGGCGAATTGCA
miniTn7_detect F	ATTAATGCAGCGCCCAAACA
miniTn7_detect R	TGACAAAGGGAATCAGGGGA
pPROBE_GT containing rhlA or pqsA or lecB promoter
PrhlA_GFP_HindIII_F	TTTTTAAGCTTGCATGCGAGGCCTGCGAA
PrhlA_GFP_BamHI_R	AAAAAAGGATCCTCTAGAAACCGATACCAACAGACTTTCGC
PpqsA_GFP_HindIII_F	GGAATTGGGGATCGGAAGCTTGTAGGTGTCCTCTTCGGCAG
PpqsA_GFP_EcoRI_R	CTTTAGTTAGTTAGGGAATTCGACAGAACGTTCCCTCTTCAG
PlecB_GFP_HindIII_F	GAATTGGGGATCGGAAGCTTAGTGCCAGGACACCCCTGTA
PlecB_GFP_BamHI_R	CTCGGTACCCGGGGATCCTGTTGGCGGGAAGGGTGAAC
PROBE_BamHI	GGATCCCCGGGTACCGAGCT
PROBE_HindIII	AAGCTTCCGATCCCCAATTC
PROBE_detect _F1	GTTTTCCCAGTCACGACGTT
PROBE_detect _R1	GTTGGCCATGGAACAGGTAG
